# Supplementary material for: MYB308-mediated transcriptional activation of plasma membrane H+-ATPase 6 promotes iron uptake in citrus
Source: Hortic Res. 2022 Apr 11;9:uhac088. doi: 10.1093/hr/uhac088 (PMC9171118; doi:10.1093/hr/uhac088)
Supplement: Web_Material_uhac088 [file web_material_uhac088.zip]

Archive with 3 entries (3 files):
- Supplementary figure.doc
- Supplementary table.xlsx
- Y-Supplementary figure.doc
