# Supplementary material for: MYB308-mediated transcriptional activation of plasma membrane H+-ATPase 6 promotes iron uptake in citrus
Source: Hortic Res. 2022 Apr 11;9:uhac088. doi: 10.1093/hr/uhac088 (PMC9171118; doi:10.1093/hr/uhac088)
Supplement: Web_Material_uhac088 [file web_material_uhac088.zip › Supplementary table.xlsx]

## Sheet: S1
Supplementary Table S1 Primers used in this study
Experiment	Primer name	Primer sequence	Gene ID
Goldengate	HA6-CDS1-F1	TGTGGTCTCAAATGTGGAATCCACTCTCATGGG	Cs4g03700.1
Goldengate	HA6-CDS1-R1	TGTGGTCTCAGAGTCCAGCCATAAGAGCAGC
Goldengate	HA6-CDS1-F2	TGTGGTCTCAACTCGCTCCTAAGACTAAGTTGCT
Goldengate	HA6-CDS1-R2	TGTGGTCTCAAAGCTTACACTGTATAATGCTGCTGGATCG
Goldengate	MYB308-CDS1-F	TGTGGTCTCAAATGGGAAGGTCACCTTGTTG	Cs8g02740.1
Goldengate	MYB308-CDS1-R	TGTGGTCTCTAAGCTTATTTCATCTCCAAGCTTC
Goldengate	HA6-CDS no stop-F	TGTGGTCTCAAATGTGGAATCCACTCTCATGGG	Cs4g03700.1
Goldengate	HA6-CDS no stop-R	TGTGGTCTCACGAACCCACTGTATAATGCTGCTGGATCG
Goldengate	MYB308-CDS no stop-F	TGTGGTCTCAAATGGGAAGGTCACCTTGTTG	Cs8g02740.1
Goldengate	MYB308-CDS no stop-R	TGTGGTCTCTCGAACCTTTCATCTCCAAGCTTC
Goldengate	pHA6-GUS-F	TGTGGTCTCAGGAGCATAGCAGAAACTCCATTGC
Goldengate	pHA6-GUS-R	TGTGGTCTCACATTGAACCCCAAAAACTTGAGGA
Y1H	pHA6-HindIII-F	CCCAAGCTTCATAGCAGAAACTCCATTGCCC
Y1H	pHA6-KpnI-R	CGGGGTACCGAACCCCAAAAACTTGAGGATT
Y1H	pGADT7-Bone-F	GCTGCAGATGAATCGTAGATACTGAAAAAC
Y1H	pGADT7-Bone-R	AGCGTAATCTGGTACGTCGTATGGGTACTC
Y1H	MYB308-AD-F	ACGTACCAGATTACGCTATGGGAAGGTCACCTTGTTG	Cs8g02740.1
Y1H	MYB308-AD-R	CGATTCATCTGCAGCTTATTTCATCTCCAAGCTTC
qPCR	actin7-F	TTAACCCCAAGGCCAACAGA	Cs1g05000.1
qPCR	actin7-R	TCCCTCATAAATTGGTACAGTATGAGAC
qPCR	HA1-F	ACCATAAGCCAAGCATTA	Cs5g08370.1
qPCR	HA1-R	CAGTAACAAGCAGAAGAC
qPCR	HA2-F	GTAACACGGTCAAGAAGT	Cs5g04360.1
qPCR	HA2-R	AATCAGAGTAGCAATCAGTT
qPCR	HA3-F	ACAGAACTCAACCAGATG	Cs6g20570.1
qPCR	HA3-R	CCTAACCACTGATTCAACA
qPCR	HA4-F	ACCAGTATGTTCAGTGTA	Cs6g03490.1
qPCR	HA4-R	CTCTCAATCTAGCAATCTC
qPCR	HA5-F	TTACTGAACCTGGACTGA	Cs7g07300.1
qPCR	HA5-R	CAAGCACAATACGAATGG
qPCR	HA6-F	AGGCTACTTGGCATTGAT	Cs4g03700.1
qPCR	HA6-R	ACTATCTCTTATCGCTCTTACA
qPCR	HA7-F	TATTGTGCTTGGATTCTT	Cs4g01370.1
qPCR	HA7-R	TTGGAGATAGTCATAATGG
qPCR	HA8-F	GACTCTTACTCTGAACAA	Cs1g11870.1
qPCR	HA8-R	TCCTAACATTCCAACAAT
qPCR	HA9-F	TCAAGTTCACAGTTCGCTAT	Cs1g16160.1
qPCR	HA9-R	GCTAAAGTTGCCCTGGATA
qPCR	HA10-F	GAGAAGACGGAGAACAAG	Cs1g16150.1
qPCR	HA10-R	CACCATTAGCAAGGACAA
qPCR	MYB308-F	CTGGCGCTCTCTCCCTAAAG	Cs8g02740.1
qPCR	MYB308-R	TGGTAACCTCCCGGCTATCA
EMSA	MYB308-BamHI-F	CGGGATCCATGGGAAGGTCACCTTGTTG
EMSA	MYB308-SalI-R	ACGCGTCGACTTATTTCATCTCCAAGCTTC
EMSA	MYB308-EcoRI-F	CGGAATTCATGGGAAGGTCACCTTGTTG
EMSA	pZQHA6-Cold-F	ATGTAACCTCACATTCAACGGTACTGAGTACGTCTG
EMSA	pZQHA6-Bio-F	ATGTAACCTCACATTCAACGGTACTGAGTACGTCTG-biotin
EMSA	pZQHA6-Bio-R	CAGACGTACTCAGTACCGTTGAATGTGAGGTTACAT
EMSA	pZQHA6-Mutant-F	ATGTAACCTCACATTAGCTTATACTGAGTACGTCTG
EMSA	pZQHA6-Mutant-R	CAGACGTACTCAGTATAAGCTAATGTGAGGTTACAT
EMSA	pTOHA6-Cold-F	ATGTAACCTCACATTCAATTGTACTGAGTACGACTG
EMSA	pTOHA6-Bio-F	ATGTAACCTCACATTCAATTGTACTGAGTACGACTG-biotin
EMSA	pTOHA6-Bio-R	CAGTCGTACTCAGTACAATTGAATGTGAGGTTACAT

## Sheet: S2
Supplementary Table S2 Constructs made using the golden gate cloning system
level 2	level 1	Level 0	Recombinant vectors	Function
pAGM4673	pAGM4673-pAtACT2::BirA-AtOLE1p::TagRFP-complete transcriptional units	BF-SXGA (pAGM4673-pAtACT2::BirA-AtOLE1p::TagRFP-p35S::CDS no stop-GFP)	pAGM4673-pAtACT2::BirA-pAtOLE1::TagRFP-p35S::ZQHA6-GFP	Gene overexpression in Arabidopsis
pAGM4723	pAGM4723-pAtuNos::Kan-complete transcriptional units	SXGA (pAGM4723-pAtuNos::Kan-p35S::CDS no stop-GFP)	pAGM4723-pAtuNos::Kan-p35S::HA6/MYB308 no stop-GFP	Subcellular localization
pAGM4673	pAGM4673-pAtuNos::BlpR-complete transcriptional units	BE-SXP (pAGM4673-pAtuNos::BlpR-p35S::CDS1)	pAGM4673-pAtuNos::BlpR-p35S::MYB308	Dual luciferase assays
pAGM243	pAGM243-pAtuNos::HygR-UBQ10p::EGFP-complete transcriptional units	H2gE-35SA (pAGM243-pAtuNos::HygR-pUBQ10::EGFP-p35S::CDS1)	pAGM243-pAtuNos::HygR-pUBQ10::EGFP-p35S::ZQHA6/MYB308	Gene overexpression in citrus

## Sheet: S3
Supplementary Table S3 Candidate TFs searched from transcriptome data and predicted on the PlantRegMap website.
gene_id	MW/TO-1	MW/TO-2	MW/TO-3	MW/ZQ-1	MW/ZQ-2	MW/ZQ-3	predicted TFs	Candidate TFs
Cs1g19010	724.368	711.9	792.892	714.171	834.833	770.038	Cs5g01890	Cs6g17340
Cs6g13560	545.271	580.369	631.396	575.086	561.167	476.66	Cs9g02510	Cs2g25640
Cs8g17920	202.729	234.29	210.929	391.921	329.648	415.588	Cs7g19770	Cs6g12520
Cs4g13160	328.709	375.369	332.064	244.202	301.611	320.637	Cs4g07560	Cs2g05640
Cs4g12300	251.4	229.549	193.968	213.212	155.255	161.516	Cs7g25670	Cs3g21320
Cs1g20000	97.5438	70.4193	73.4792	213.185	125.231	133.545	Cs1g21310	Cs7g12910
Cs1g16690	238.712	200.702	195.956	211.787	154.268	162.036	Cs7g21830	Cs7g03300
Cs9g12370	162.288	170.981	208.698	204.189	200.066	261.35	Cs7g10020	Cs7g12020
Cs7g27760	123.069	134.931	156.79	191.982	310.428	260.691	Cs4g09310	orange1.1t01443
Cs4g01460	151.616	162.467	137.754	187.264	214.039	230.65	Cs7g03300	Cs9g10720
Cs7g05940	300.018	337.1	287.861	185.487	168.254	228.158	Cs6g06330	Cs1g10590
Cs8g15030	145.691	139.448	123.568	156.666	207.518	214.435	Cs1g20480	orange1.1t01713
Cs4g15820	124.479	140.909	145.215	154.988	172.077	187.534	Cs2g19800	Cs3g02680
Cs5g10080	109.281	111.307	120.507	153.946	170.722	155.82	Cs6g12520	Cs5g34550
Cs1g07950	126.528	128.331	129.115	143.911	115.788	126.201	Cs6g09420	Cs8g21020
Cs4g18310	132.703	133.587	167.68	141.937	100.543	110.494	Cs5g01350	Cs3g17300
Cs1g17780	157.57	183.3	179.915	141.239	190.496	180.184	Cs7g03980	Cs5g16540
Cs5g04740	79.9807	80.2146	70.3998	140.955	150.16	156.648	Cs7g12910	Cs1g21310
orange1.1t00580	122.143	122.153	110.381	138.703	121.026	140.494	Cs5g12070	orange1.1t00419
Cs8g06020	165.35	192.601	212.861	132.863	168.394	166.244	orange1.1t00472	Cs2g14440
Cs9g03820	147.91	133.388	106.434	122.289	73.8161	76.8487	Cs7g29580	Cs8g18860
Cs5g34990	355.462	530.451	387.93	121.279	228.928	322.763	Cs6g21210	Cs2g04520
Cs3g08850	136.265	140.312	143.328	118.603	120.548	117.984	Cs7g17180	Cs6g06330
Cs8g17390	80.3324	84.9594	72.3538	116.404	97.1322	117.329	Cs7g30485	Cs9g18590
Cs1g20360	83.3381	93.0716	85.8571	115.881	134.995	136.191	Cs1g03630	Cs2g17540
Cs3g25230	31.9705	20.6656	19.6819	113.335	70.2114	70.758	orange1.1t01713	Cs7g16660
Cs5g10050	89.1298	86.1161	85.0916	112.08	116.424	98.8272	Cs7g06320	Cs7g17180
Cs8g18990	58.4087	64.3165	60.9295	104.034	150.165	134.194	orange1.1t03294	Cs7g07140
Cs2g01490	78.344	81.3359	72.2471	99.9763	82.3864	84.4684	Cs2g16190	Cs7g07830
Cs7g03570	125.285	159.468	153.868	92.4194	174.104	161.872	Cs3g17060	Cs5g23040
Cs6g19660	31.4532	33.9368	21.1006	91.6335	74.3755	145.658	Cs7g03570	Cs7g11120
Cs2g19800	85.6574	82.717	80.916	89.0982	117.389	108.807	Cs8g16430	Cs1g23780
Cs3g13490	116.65	125.434	103.212	85.8764	73.998	77.7962	Cs5g16420	orange1.1t00453
Cs3g18470	153.347	182.804	140.091	85.372	104.775	119.568	orange1.1t02319	Cs8g17390
Cs3g23480	87.3875	102.627	106.901	83.6554	111.337	128.448	Cs1g03100	Cs5g10130
orange1.1t03762	58.0543	57.4096	58.9536	83.0953	106.571	98.5221	Cs3g17260	Cs5g26420
Cs7g14460	64.0176	64.6492	55.1965	82.4696	92.4688	101.653	Cs1g24860	Cs4g01460
Cs2g01520	89.2068	94.4452	93.9232	81.324	86.2467	90.6414	Cs9g16810	Cs3g10860
Cs9g19410	66.2328	70.5466	67.0791	80.8426	98.8994	115.441	Cs7g05360	Cs4g07560
Cs1g01320	78.8874	78.6598	72.3309	79.472	170.017	163.466	Cs5g10250	Cs8g07470
Cs3g06930	116.164	125.702	168.143	72.6685	141.41	143.95	Cs4g05760	orange1.1t00550
Cs9g03510	89.7901	96.6978	83.0807	72.0034	62.6465	60.1283	Cs1g21200	Cs3g27850
Cs1g02310	83.5996	83.6818	98.0298	71.1201	113.353	123.24	Cs5g05950	Cs7g25850
Cs3g20600	92.9542	107.392	100.49	70.8959	114.783	101.863	Cs2g05780	orange1.1t01674
Cs6g10140	55.2654	53.469	54.4927	70.6793	95.9214	88.5966	Cs3g19420	Cs7g10020
Cs6g16000	60.176	68.893	74.8912	70.5558	116.163	101.859	orange1.1t01779	Cs9g02700
orange1.1t04234	71.376	67.0635	72.1018	70.4418	103.174	101.912	Cs6g15700	Cs9g13930
Cs8g07470	16.4866	15.1316	15.2548	69.9272	23.8924	26.7335	Cs7g11020	Cs1g03100
Cs2g24690	75.4633	81.6803	95.9463	69.8846	119.356	114.167	Cs7g03080	Cs3g09270
Cs7g03300	40.8687	42.2656	42.6163	69.4947	123.658	118.927	orange1.1t00425	Cs7g30790
Cs3g10930	40.0097	33.1132	35.946	65.3654	54.2285	72.6475	Cs5g05560	Cs8g02740
Cs1g22660	69.7322	66.4558	55.691	64.4813	63.1842	74.5653	Cs3g01350	Cs3g23190
Cs7g07140	54.2496	61.6141	40.3495	60.2736	64.8384	76.248	Cs5g27430	orange1.1t00425
Cs9g17020	11.7286	11.5516	13.9999	60.2013	84.7947	93.1405	Cs5g10130	Cs5g03980
Cs1g23780	64.0897	67.5035	69.453	59.0213	78.7272	66.8706	Cs8g06020	Cs6g16000
Cs2g03700	57.779	60.3894	60.4061	58.4089	59.1747	61.021	Cs4g01460	Cs7g13420
Cs4g07560	77.995	83.5611	83.2532	57.1814	65.5317	63.7055	Cs2g01520	Cs9g10480
Cs7g01720	64.1259	65.7553	67.993	55.9017	61.9408	56.7099	Cs8g17390	Cs6g07390
orange1.1t02224	59.1433	62.4833	60.8389	55.8847	57.9932	58.7965	Cs6g16000	Cs1g21200
Cs7g04290	55.629	55.7795	54.2947	55.8754	60.3841	62.9167	Cs7g07140	Cs7g06320
orange1.1t00453	50.6169	56.3158	59.4562	54.8708	67.7908	86.985	orange1.1t04058	Cs6g08990
Cs5g08500	82.7503	93.8787	93.845	54.7803	95.098	86.9931	orange1.1t01443	Cs3g12930
Cs3g25520	49.4798	46.5439	52.1226	54.4737	50.6235	55.111	Cs4g07660	Cs6g09420
Cs3g07070	52.3578	53.8354	52.0231	53.0902	58.8745	58.0814	orange1.1t01021	Cs4g09770
Cs1g06760	81.7008	129.163	149.82	52.8547	152.546	188.951	Cs2g17540	Cs3g17060
Cs2g04520	35.896	32.031	27.5621	51.795	84.2778	69.9988	Cs5g30250	orange1.1t04058
Cs3g19500	43.9135	46.5378	45.0124	51.1247	51.3192	49.1605	Cs3g21220	Cs7g03570
orange1.1t00544	66.3961	74.863	70.7528	51.1222	82.6524	83.4569	Cs3g22920	Cs1g16690
Cs4g07660	40.2277	39.6477	43.99	50.3529	102.713	81.6307	Cs7g12290	orange1.1t00472
orange1.1t01148	52.1008	67.9384	78.2738	49.5808	72.6615	69.5925	Cs2g04520	Cs7g11020
orange1.1t02679	37.4609	38.2324	38.1289	49.0832	49.7413	49.95	Cs5g30170	Cs3g08330
Cs4g09310	37.6666	34.1928	35.809	48.2227	47.8948	51.1256	Cs6g19570	Cs4g04210
orange1.1t03257	37.7664	39.8947	37.9649	47.8815	61.7426	65.1463	Cs2g16940	Cs3g18470
Cs3g06870	36.9057	35.8809	35.718	47.3536	50.8082	53.5333	Cs7g13420	Cs3g16330
Cs3g17500	55.095	57.0464	58.5397	46.4403	50.7989	55.0929	Cs7g12020	Cs8g12650
Cs1g16230	48.0042	50.0405	48.7385	46.1795	61.5825	59.4292	Cs2g08080	Cs2g19800
Cs5g07880	39.3569	39.5928	38.1803	45.7308	48.7724	46.2936	Cs7g30790	Cs7g03080
Cs2g06770	30.2418	32.0251	36.0841	45.6602	75.9664	66.1796	Cs8g12650	Cs6g19350
Cs5g28700	55.3206	56.3509	52.9752	44.4404	51.7396	50.9646	Cs3g27850	Cs1g19970
Cs9g02730	43.241	44.1224	40.1526	44.3566	49.3851	52.8099	Cs4g09770	Cs5g01350
Cs2g02270	44.9903	48.9877	43.897	43.937	49.5013	53.4013	Cs7g25850	Cs8g15600
orange1.1t04055	48.4275	53.2263	48.6483	43.7174	47.6488	46.1309	Cs6g08990	orange1.1t01779
orange1.1t04068	35.0391	32.6662	29.6496	43.5496	48.9487	50.6279	Cs6g19800	Cs7g12290
orange1.1t01021	40.0896	37.9614	49.4721	43.474	72.9374	68.0654	Cs7g13260	Cs2g01520
Cs5g04620	26.5048	24.1325	24.2501	43.2863	40.7643	36.5152	Cs1g10590	Cs4g09310
Cs3g04970	77.742	77.6045	74.0183	43.1097	56.2454	63.7966	Cs3g21320	Cs4g07660
Cs4g01710	46.7587	50.0835	52.9893	42.6423	45.9689	48.9346	Cs5g16540	orange1.1t00580
Cs5g26770	10.3879	7.02251	7.43948	42.4436	35.5498	25.9388	Cs7g16660	Cs7g04700
Cs8g18700	33.0151	28.3604	32.4718	42.358	54.3315	50.6358	Cs6g01760	Cs6g01760
Cs2g23660	62.8184	56.0076	54.3668	42.199	44.3836	45.7761	Cs5g03980	Cs7g29570
orange1.1t03944	61.2128	40.6433	40.5862	42.1669	38.6265	34.5847	Cs3g23190	Cs3g22920
Cs3g23270	23.8184	24.5646	28.1095	41.954	42.5185	46.9985	Cs2g25640	Cs3g08880
Cs1g09030	55.9904	60.633	73.5295	40.757	53.704	54.4802	Cs8g15600	Cs9g19070
Cs5g30250	37.9065	33.2342	30.4257	40.429	37.5117	36.0614	Cs7g29570	Cs7g29820
Cs7g10020	21.7725	22.6781	25.8156	40.2545	32.8722	31.2193	Cs5g26420	orange1.1t01021
Cs1g15730	52.1124	54.52	59.3963	39.6083	70.4008	65.523	orange1.1t00550	Cs9g01750
Cs2g22030	48.8701	39.8113	38.0279	39.2383	29.7107	26.975	Cs3g24140	Cs2g16940
Cs3g22920	37.4451	37.1589	34.981	39.2349	35.8389	33.0967	Cs3g16330	Cs8g14710
Cs7g13420	29.7782	27.8569	28.5202	39.1878	41.0373	43.0158	Cs8g21020	Cs2g01690
Cs5g11160	55.1778	56.8998	63.7596	38.3247	64.4304	61.6954	Cs4g12760	Cs4g12760
Cs3g18870	23.7007	24.8963	20.6549	38.2675	37.5419	42.1536	Cs3g10860	Cs2g02790
orange1.1t02576	43.3628	43.9732	42.1975	38.1506	46.2786	44.5865	Cs3g09270	Cs5g30170
Cs2g17540	39.3183	38.5729	37.1012	38.1014	35.8032	38.6692	Cs7g29820	Cs6g19660
Cs8g02640	34.1097	37.6023	35.3823	38.0201	35.2647	39.0247	Cs8g02740	Cs5g30250
Cs6g16820	37.5519	37.9232	36.0738	37.5421	34.7281	38.3907	Cs9g13930	Cs7g13260
Cs3g21220	37.4843	37.489	37.0076	37.2803	34.891	41.9876	Cs2g02790	orange1.1t03294
Cs2g04900	20.1341	21.6388	13.5705	37.0226	26.809	34.7607	Cs8g14710	Cs6g19570
Cs6g04060	29.6065	31.5975	36.8084	36.6201	41.4216	39.7349	Cs4g04210	Cs3g23320
Cs1g10590	17.527	18.3025	17.0358	36.3305	52.2935	51.0182	Cs2g01690	Cs3g17260
orange1.1t01112	2.93252	3.33369	3.57242	36.2573	68.4545	61.8243	Cs2g05640	Cs1g22470
Cs9g15030	30.6223	30.9068	40.504	36.2085	59.5145	65.9642	Cs7g07830	Cs8g06020
Cs7g07870	43.4541	43.4068	49.0229	36.2055	48.9346	50.4335	orange1.1t00419	Cs3g24140
Cs5g22140	54.0646	48.1465	48.9812	36.0973	32.174	45.4554	Cs2g14440	Cs3g21220
Cs2g09780	35.3409	37.6082	38.7034	36.0647	44.0968	45.2545	Cs3g17300	Cs2g08080
Cs6g16800	59.002	66.3763	81.697	35.7065	42.5096	47.3327	Cs9g02700	Cs6g19800
orange1.1t01603	35.5461	47.009	40.687	35.6782	50.0729	48.6329	Cs9g19070	Cs1g20840
Cs2g16940	32.5067	32.7985	27.1181	35.5869	31.3107	32.2918	Cs1g20840	Cs7g06120
Cs6g06570	22.5334	23.738	20.8889	35.2871	18.574	20.8212	Cs3g08330
Cs1g07110	16.0184	17.9265	18.766	35.1733	47.8995	60.5167	Cs9g01750
orange1.1t01686	32.4388	26.0236	26.0315	34.5871	29.6903	30.6244	Cs5g34550
Cs4g16200	38.7431	35.2426	36.3663	34.4049	35.2709	26.7605	Cs7g04700
Cs8g15780	44.5115	41.7629	34.1054	34.2773	37.0945	36.7981	Cs9g10480
orange1.1t02600	29.7041	24.1712	19.5347	33.3886	21.628	20.3231	Cs1g19970
Cs7g30790	27.2623	27.1521	27.2633	32.9135	38.2199	33.9468	Cs3g23320
Cs2g08080	27.4667	28.6904	23.5506	32.8187	21.789	25.2391	Cs3g27300
Cs8g01460	52.824	52.1444	52.6777	32.6144	39.3723	41.0837	orange1.1t00580
Cs9g10720	52.0342	50.9267	53.0968	32.5201	35.4321	33.4529	Cs3g12930
Cs3g24000	49.7293	58.1121	55.7801	32.5188	56.3547	55.4994	Cs5g16180
Cs3g02680	17.6293	16.5742	19.25	32.1423	37.9724	34.1706	Cs7g18810
orange1.1t01829	104.441	112.136	135.564	32.1176	66.3825	51.7909	Cs1g18200
Cs2g04130	36.3858	36.9519	37.9676	32.1171	44.097	43.1888	Cs6g15960
Cs3g24390	62.6608	62.8907	60.4533	31.9442	30.1161	32.8064	Cs4g06100
Cs3g23190	14.5042	15.1054	12.6905	31.9091	40.2022	45.3436	Cs4g13030
Cs4g02030	35.0776	35.2373	40.2777	31.8104	37.822	34.1517	Cs2g26640
Cs5g32730	35.4996	30.8912	27.6735	31.759	23.2624	38.3147	Cs7g21840
Cs7g06180	18.5801	16.0006	17.7721	31.5822	27.2195	23.0557	Cs3g02680
Cs3g17060	30.9701	30.0954	27.6283	31.4427	25.1231	26.5991	Cs5g23040
Cs5g01140	16.9533	17.5859	18.7546	31.0223	30.2761	18.9484	orange1.1t00453
Cs6g19570	34.3552	33.7273	33.1083	30.8892	29.9258	29.8642	Cs6g22270
Cs6g20260	29.9751	30.9301	36.2742	30.5913	49.5623	49.4248	Cs3g27630
Cs2g02710	14.3366	14.8865	16.48	30.5428	33.0111	30.8033	Cs5g26150
Cs3g17050	22.4189	20.4117	23.3943	30.4442	39.3912	39.3896	Cs1g06750
Cs8g13600	16.5359	14.0106	17.6997	29.9577	42.8259	41.3939	Cs4g19330
orange1.1t04283	29.721	30.2338	28.8228	29.7635	35.9796	34.4526	Cs6g07390
Cs8g14520	32.6853	32.6588	32.4045	29.721	30.8207	27.6371	Cs3g18470
Cs5g06910	30.9182	28.0368	32.1058	29.4777	36.5548	40.9654	Cs9g14460
Cs2g05620	33.1448	34.5076	31.8802	29.0883	25.5134	29.3791	Cs1g23780
Cs6g10020	46.2213	50.2311	50.2975	28.867	35.1471	34.2546	Cs7g22920
Cs8g20550	62.5958	71.9642	57.1901	28.6284	27.881	34.1315	Cs2g13240
Cs5g25330	26.2465	28.6749	26.4218	28.525	29.8773	28.5979	Cs1g16690
Cs5g30690	21.2988	22.4969	25.3879	28.405	37.5308	35.429	Cs1g25100
Cs2g20300	13.2031	16.643	16.4455	28.2925	30.9414	25.4713	Cs6g17340
Cs3g23070	53.2675	59.7306	58.8857	28.2487	70.8328	70.6941	Cs6g08550
Cs6g06620	53.9614	46.985	43.1373	27.9263	24.5593	26.2022	Cs7g11120
Cs2g30350	22.3616	24.7597	23.1391	27.8179	34.7089	34.2685	Cs2g12200
Cs1g21370	18.2521	19.582	17.5815	27.7595	40.0949	48.8118	Cs9g10720
Cs1g03870	8.78782	15.314	6.80923	27.7542	24.785	11.731	Cs7g06120
Cs2g15390	19.106	19.4221	15.3163	27.6338	19.87	22.4497	orange1.1t05411
Cs2g05280	34.8349	31.8044	22.0499	27.489	22.4307	24.1809	orange1.1t01674
orange1.1t01443	40.3196	46.4955	46.1573	27.4801	29.8486	34.3233	Cs2g04250
orange1.1t03896	23.5361	23.2062	23.8569	27.4637	30.5078	30.2947	Cs3g08880
Cs3g08880	31.4197	34.1473	33.904	27.3492	35.3929	40.508	Cs1g22470
orange1.1t02934	15.9309	15.0861	12.4534	26.8113	18.7197	23.0442	orange1.1t03242
orange1.1t01674	27.6456	24.7478	23.3871	26.7948	30.9694	27.8233	Cs7g07500
Cs3g19890	35.7021	30.8633	25.0676	26.5174	34.0194	40.473	Cs7g30830
Cs2g28995	28.6536	31.5167	30.5114	26.5161	31.4454	31.2201	Cs5g34660
Cs6g11170	18.9525	16.929	13.4643	26.4038	26.4915	23.3176	Cs5g16720
Cs7g12910	24.4079	21.4397	24.7378	26.2659	64.2089	63.8042	Cs6g19350
Cs7g25850	20.4943	19.2706	18.7503	26.1921	24.9963	27.6282	orange1.1t03397
Cs7g31610	19.4911	19.9224	27.4567	26.1622	43.0488	40.902	Cs5g18940
orange1.1t01883	16.8232	16.989	17.8962	26.1416	45.4858	38.7962	Cs6g14970
Cs2g09020	37.2328	39.3161	35.2529	26.0767	43.8977	43.9804	Cs8g07470
Cs9g13620	23.207	19.014	15.5049	25.7752	19.9414	19.712	orange1.1t03221
Cs1g14490	30.8592	32.1875	29.2652	25.7666	23.5081	27.5687	Cs2g15960
orange1.1t00411	14.7441	17.8192	20.0822	25.6914	39.2063	38.2686	Cs8g18860
Cs5g31390	20.6667	21.9133	23.9662	25.3556	30.3948	31.6438	Cs9g18590
Cs2g29470	6.89601	7.38966	7.61861	24.8675	37.0475	40.2256	Cs6g18940
Cs5g02820	31.4978	34.4034	34.0979	24.855	33.3714	41.3517	Cs1g08000
Cs1g08170	22.1264	23.2923	21.1782	24.7241	30.5974	29.8588	Cs6g19660
Cs2g17660	16.4136	18.1025	17.8957	24.5461	23.091	20.6675
Cs2g06950	14.2519	24.0567	16.8087	24.3578	27.8004	55.6035
Cs7g29570	13.1528	19.0366	8.34771	24.3237	23.7646	12.8126
orange1.1t04058	46.1972	43.2062	33.6701	24.2462	29.6375	26.3769
Cs2g12020	25.9647	30.2575	28.2124	24.2283	25.2292	27.7002
Cs5g30170	35.4813	36.0654	36.1671	23.9736	25.8433	28.8899
Cs7g25680	24.1825	27.4086	23.6385	23.767	11.0676	14.684
Cs5g29190	18.3017	20.3209	20.1298	23.7025	30.3558	28.0677
Cs8g12650	25.6878	24.6511	28.5201	23.6254	30.5993	32.3198
Cs8g19860	7.99174	8.48061	10.7458	23.6033	24.3076	25.7845
Cs6g09230	23.1469	25.8732	28.9567	23.5252	34.4078	27.109
Cs8g02950	17.7944	18.3607	16.1062	23.3573	44.231	37.7211
Cs7g03680	27.6916	30.4057	18.802	23.3318	12.9765	10.1099
Cs5g30420	42.1284	43.0322	43.1167	23.291	28.9345	28.071
Cs5g16540	16.9365	18.7484	21.5105	23.2671	37.7236	35.3012
Cs7g32280	24.8091	25.9505	26.1181	23.1349	30.1364	29.0611
orange1.1t00199	12.1058	9.95026	9.39332	23.0999	16.2527	14.729
Cs5g10600	21.2398	21.3444	25.769	22.9905	32.0765	28.046
Cs3g18110	7.41404	7.125	8.19743	22.9522	19.7289	17.2332
Cs3g10900	32.482	32.1687	30.4188	22.7682	17.8433	17.6192
Cs7g12020	28.115	29.9707	30.1877	22.7012	29.945	32.7506
Cs5g03590	20.6903	20.9861	20.0607	22.5265	30.1224	31.5609
Cs5g10130	10.7136	11.9418	6.56695	22.3127	8.96592	12.797
orange1.1t02314	20.1431	23.0359	22.0475	22.3035	28.2806	28.6829
orange1.1t02436	15.1134	20.2437	14.9401	22.0737	15.6416	20.0373
orange1.1t00571	3.39905	4.29995	4.87764	22.002	23.4102	19.3616
Cs3g27850	20.9647	21.2252	19.2897	21.9686	18.5502	18.7829
Cs4g20260	25.888	28.0922	29.7837	21.7329	33.9733	33.2136
Cs7g02010	36.9584	39.8699	31.3022	21.6461	28.0009	30.5125
Cs5g30720	14.7487	16.0902	27.1448	21.6385	33.7565	28.8703
Cs3g17170	22.1333	22.0155	21.1556	21.6344	24.8488	25.7199
Cs5g10490	10.764	11.4252	11.2764	21.5858	27.9784	26.6442
Cs5g04000	19.6345	18.8322	19.5848	21.1547	30.1148	24.7262
Cs2g25640	14.3782	13.7481	14.1805	21.0141	28.4127	25.7283
Cs3g18010	23.6485	23.8302	23.4825	20.8549	22.9152	21.6302
Cs2g31200	14.0797	13.642	13.2488	20.6828	15.5856	14.2249
Cs4g10180	24.3335	24.4708	25.196	20.5433	22.2052	23.6313
orange1.1t01713	33.87	27.1079	26.6496	20.5263	21.6773	25.7231
Cs5g03310	28.9177	27.5282	27.9846	20.4915	21.29	22.8298
Cs4g08780	42.4825	49.6063	35.5539	20.4229	17.743	22.7023
Cs2g19790	22.4376	17.7888	15.4265	20.4149	16.9097	16.4085
Cs1g17530	20.6966	21.3057	15.7131	20.3887	20.343	21.5016
orange1.1t00995	21.7369	20.9975	23.3247	20.388	45.0999	32.8895
Cs3g14120	16.3986	16.2215	18.7176	20.3621	22.0986	23.0716
Cs1g03060	20.3053	21.7287	20.6324	20.2514	24.9352	31.1174
Cs1g19970	1.29674	1.24618	1.29084	19.9439	10.1234	9.37203
Cs8g09700	26.8857	29.4643	29.6658	19.9145	24.323	24.656
Cs3g19030	25.0559	26.3062	25.5177	19.8436	24.502	23.9206
Cs3g23280	18.4437	17.3958	16.1345	19.8007	10.6046	10.8098
Cs6g04240	13.7457	17.4533	17.9927	19.6583	38.8387	37.4127
Cs5g23040	20.1655	22.7248	23.1867	19.347	24.2769	23.776
Cs9g11140	12.3853	14.5298	14.706	19.2685	25.6967	23.9172
Cs1g19400	15.926	20.0603	12.0134	19.2285	31.9556	41.5834
Cs5g27360	22.1744	23.7743	26.1114	19.127	25.9346	25.2073
Cs7g32350	11.8575	9.96473	11.3056	19.0846	12.4755	10.1541
Cs1g20670	15.44	21.2379	26.9814	18.843	38.1645	22.7602
Cs5g26420	12.8005	10.3344	12.5153	18.7102	11.0325	9.97297
Cs4g07870	18.828	19.3337	20.43	18.6757	23.5926	18.992
Cs4g07060	14.3352	15.8435	16.21	18.4929	25.3129	24.9346
Cs5g27690	18.1675	19.1286	21.7111	18.3118	28.472	27.4163
Cs7g27790	18.5739	23.2346	25.1991	18.1004	27.9523	26.7844
Cs4g01220	15.4799	13.8564	12.7129	18.0597	23.8944	24.3828
Cs7g13260	17.8945	21.4976	22.9545	18.0581	27.021	26.7242
Cs7g19070	28.6788	35.1683	20.3342	17.9531	18.6665	25.312
Cs6g19800	17.9264	19.6923	21.558	17.5485	21.9602	22.2919
Cs7g26660	41.9149	39.5647	41.7191	17.5043	22.1485	22.4419
Cs5g01040	16.7014	16.4937	17.6872	17.108	23.8438	26.5239
Cs2g15750	15.6578	16.6692	17.5639	16.9845	27.9211	32.5477
Cs7g10830	13.5946	13.0413	12.2346	16.6053	15.5097	11.928
Cs2g12070	18.8642	19.7973	20.6526	16.4689	20.5565	19.4756
Cs8g18720	10.9148	9.91508	10.3435	16.2595	22.2021	21.7622
Cs3g25760	14.1135	16.3619	15.9947	16.2577	22.4355	20.4484
Cs6g07820	13.344	15.4955	12.3368	16.246	16.1207	13.5238
Cs2g13430	0	0	0	16.0358	25.9615	18.7696
Cs9g13930	8.20523	7.44225	8.00625	16.0067	26.8121	20.8752
Cs6g20850	35.9754	39.1053	26.4435	15.9861	22.1725	28.1959
Cs3g06390	29.4054	26.4792	26.8692	15.9773	17.1202	17.7007
Cs9g02750	3.31023	3.97178	3.44373	15.7987	19.5323	18.3637
Cs5g26130	7.33726	9.53608	11.718	15.7892	35.35	31.3275
Cs6g17530	17.973	16.8979	15.8558	15.451	17.1556	14.1563
Cs6g11190	5.29765	5.22279	3.53303	15.3926	12.5231	16.5483
Cs7g12290	36.1845	29.5435	20.0159	15.3535	26.287	24.6768
Cs4g16730	20.0265	20.757	21.2421	15.3208	24.6588	24.3755
Cs5g13870	17.3118	14.0609	18.0411	15.3127	18.0755	15.9746
Cs1g15360	16.6903	16.7473	13.4965	14.946	10.573	9.71653
Cs4g09270	25.5531	25.5756	25.8599	14.9157	19.7575	20.814
Cs7g22610	5.3647	4.26352	7.88625	14.8533	22.4185	21.3778
Cs5g17280	22.5943	22.96	20.9529	14.837	16.4703	12.8145
Cs5g19950	16.4607	16.1254	18.4487	14.816	21.0597	14.2635
Cs5g24590	43.0883	37.6084	41.2067	14.754	27.881	18.43
Cs9g13610	8.08993	5.30474	6.34121	14.5619	11.7204	8.65352
Cs1g13960	22.7554	17.0659	13.3971	14.5436	6.11699	6.9242
Cs3g24140	11.9149	10.3595	9.62206	14.482	11.2892	10.6743
orange1.1t03917	17.3484	23.0437	17.6546	14.423	22.1088	20.0807
Cs2g20500	12.8553	13.5911	11.3656	14.3641	12.6569	12.7033
Cs8g15600	13.8189	4.35776	4.1274	14.3492	18.8777	18.8643
orange1.1t03294	5.71046	3.5952	4.12472	14.3091	7.94771	7.83123
Cs7g10180	18.0663	18.4852	18.9159	14.2225	17.2356	16.8021
Cs2g06510	13.1506	13.1559	13.0313	14.1557	18.3313	19.0641
Cs2g04400	18.3465	20.4135	20.4048	13.913	17.7655	17.0411
Cs5g34230	10.1247	8.43965	8.4387	13.861	12.2815	10.4787
Cs5g30470	25.201	25.4322	25.0452	13.7182	17.5631	18.7531
Cs4g09770	20.7995	20.2349	17.3978	13.5819	12.726	12.9632
Cs6g11330	16.7166	15.8197	16.8848	13.5717	17.5693	19.7563
Cs7g31070	13.0541	13.0412	13.7479	13.5588	15.466	17.467
Cs7g12170	16.6757	16.8029	17.0436	13.4097	16.0975	17.4321
Cs1g21200	5.79477	7.49308	6.07306	13.357	8.97739	8.15195
Cs7g13740	6.18869	5.88795	5.96253	13.3398	16.6656	18.0429
Cs3g21410	14.4156	14.7443	15.1714	13.2826	16.8282	15.5305
Cs6g15180	12.9145	13.9673	13.7515	13.2707	14.6464	14.9072
Cs5g03450	19.6991	20.739	20.5905	13.2641	15.0385	17.2761
Cs2g07180	16.497	20.1612	14.891	13.2546	11.5064	11.0425
Cs2g01480	14.6526	14.9125	13.695	13.0899	14.8854	15.4375
Cs8g10700	17.761	13.1452	11.1366	13.0675	7.32165	9.00685
Cs7g29520	17.3338	17.766	21.7342	12.6936	22.231	20.3922
Cs3g21320	17.2027	16.0318	15.8938	12.6631	14.5691	15.0617
Cs8g18860	16.5544	17.8447	24.4422	12.6205	19.3161	14.7177
Cs8g07450	38.2114	45.4477	41.5246	12.6132	12.9034	13.932
orange1.1t01534	14.5345	15.766	16.3659	12.4053	14.3225	16.0335
Cs7g16070	15.4235	16.1978	18.4589	12.3761	17.9053	18.8911
Cs7g13350	10.8549	11.0593	11.9403	12.0864	13.4559	13.8072
Cs5g01200	12.3192	11.2087	8.64574	12.0628	9.51086	9.7348
Cs7g07550	29.6213	30.1927	22.0955	12.007	12.7844	17.3547
Cs2g14570	17.97	18.7196	18.5068	11.9965	15.4598	19.8977
Cs6g01760	15.2014	15.3729	17.8261	11.8921	13.6684	14.9688
Cs7g23390	9.14834	8.71569	9.30292	11.8573	15.4015	11.8285
Cs5g20360	0.955084	0.980789	0.942426	11.8513	13.2966	8.25003
Cs9g07650	7.65898	7.62545	6.18048	11.7833	6.59558	7.48881
Cs4g06760	5.53261	5.0725	4.97079	11.4101	7.23225	8.32299
orange1.1t01176	13.9221	13.9527	12.9273	11.3551	16.9825	15.8682
Cs5g07150	6.33912	6.9865	6.29334	11.3482	16.1934	16.5013
Cs4g01480	12.3298	11.7176	9.61022	11.3228	17.5874	22.369
Cs7g25400	11.5462	13.2192	13.2698	11.2491	16.3736	16.4124
Cs2g04750	22.3301	22.9339	18.0068	11.1887	13.907	16.5262
orange1.1t03336	25.0959	25.4358	30.7595	11.1768	8.51319	7.45102
Cs2g19010	6.98931	8.17552	7.73475	11.1676	13.432	13.2591
Cs3g17300	4.35635	6.79413	3.54004	11.1497	17.3545	17.8009
Cs5g03980	14.886	13.6268	15.3581	11.0754	11.5667	9.18435
Cs7g11120	11.2609	12.6986	12.2215	11.0332	15.2649	14.7996
Cs2g10310	12.4921	13.8738	9.22636	10.9055	18.4591	22.388
Cs5g10810	5.94242	8.13408	8.01713	10.8897	17	15.6616
Cs9g13980	7.59129	5.01759	5.39646	10.7567	8.50423	7.63301
Cs1g16770	9.57385	10.6526	11.7607	10.7327	17.6399	18.3742
Cs5g18960	14.7868	15.2171	15.2822	10.7225	15.1032	14.8159
Cs6g06630	15.9379	17.4976	11.6554	10.7078	9.79423	13.0271
Cs8g09040	13.2148	13.1679	13.8838	10.6807	10.8161	10.7388
orange1.1t04706	0	0	0	10.6429	9.23984	4.57829
orange1.1t03800	0.665155	0.507118	0.826349	10.6342	10.8581	11.0813
Cs5g29830	26.7685	25.5264	15.431	10.6294	10.5179	15.2995
Cs6g03950	2.35488	3.77727	6.5802	10.616	9.79179	10.9862
orange1.1t00944	9.43259	9.52635	10.4228	10.6155	11.292	11.7313
Cs8g14400	35.5781	37.437	39.2063	10.522	13.1186	12.2134
Cs6g21990	20.958	23.6883	27.2936	10.4766	21.112	17.777
Cs3g22260	11.5656	7.67328	6.51795	10.4395	10.5659	13.3544
orange1.1t05133	3.35947	3.52312	3.307	10.3392	9.05864	6.1791
Cs5g07760	11.9804	11.1938	11.1582	10.3365	13.6127	14.782
Cs8g09710	7.32816	8.85033	6.65285	10.3177	11.1454	12.7494
Cs1g16340	11.2869	10.061	11.5788	10.2272	13.4212	12.8348
Cs7g25460	15.5403	12.5965	12.2703	10.2013	9.73323	8.34293
orange1.1t02728	12.0425	11.3286	12.4006	10.1224	9.2968	10.6619
Cs7g27440	12.4515	10.9679	12.5479	10.0069	10.0461	9.75916
Cs6g08990	19.2171	16.0249	13.6316	9.95272	13.4979	16.3881
Cs3g09500	9.64659	9.61197	8.65875	9.94616	9.27263	8.90071
Cs3g18080	9.2445	7.77643	8.42044	9.8376	13.0352	10.7351
Cs3g16330	11.7459	9.31245	8.44614	9.82926	5.08274	4.91556
Cs3g06150	9.89713	8.56819	10.5145	9.82155	9.3779	8.60347
Cs2g06120	30.2858	30.9913	30.5779	9.72682	4.91017	4.64464
Cs5g29310	5.32538	6.21372	6.51177	9.71378	21.4745	22.8871
Cs9g02040	8.72778	7.24022	6.34083	9.67164	10.2285	12.1718
Cs1g22470	6.92937	6.29572	5.1783	9.54971	10.3579	8.09901
Cs1g04390	10.2609	9.96392	11.3576	9.37344	15.3175	14.7309
orange1.1t00035	11.5145	11.3679	11.7857	9.32343	9.54801	10.2167
Cs3g17780	18.4707	18.5554	18.4091	9.31355	8.08691	10.4822
orange1.1t01779	12.3405	13.7443	10.631	9.19285	12.3721	13.5303
Cs3g19370	2.70394	3.4162	2.58751	9.15889	5.81807	3.42546
Cs3g24160	1.88213	1.24477	1.23346	8.98864	1.68626	1.72362
Cs4g04210	6.80144	9.54502	3.32352	8.96623	4.43399	2.90308
orange1.1t02367	16.646	15.8338	11.0689	8.95875	2.60429	2.92164
Cs7g11770	12.3059	12.8933	11.8837	8.935	8.83248	9.4654
orange1.1t02140	4.71073	4.47987	5.52798	8.9282	11.7752	10.6211
Cs8g03200	4.63533	4.123	4.66918	8.86693	12.3011	12.2338
Cs8g21020	10.7545	8.77449	9.92362	8.79188	8.65082	10.7586
Cs7g07830	4.67628	4.04625	4.52725	8.7271	1.56519	1.21728
Cs6g06330	8.22957	9.13487	8.30731	8.70854	10.3834	13.4459
Cs6g21640	3.4964	2.57324	2.544	8.6664	4.9434	2.68625
Cs7g16660	15.577	10.8062	11.2934	8.57304	4.7479	4.88992
Cs5g08980	12.8034	9.7505	9.48447	8.52103	2.63698	2.50286
Cs2g05640	4.74599	2.75685	3.28272	8.47338	1.98793	2.60812
Cs3g16460	8.01879	3.87159	8.21039	8.36634	8.1845	4.8918
Cs4g15650	13.4063	13.0351	15.4189	8.35557	12.596	11.758
Cs6g08850	5.84327	6.60379	7.07698	8.3391	7.82185	8.56563
orange1.1t03247	9.73888	6.93984	7.96968	8.28449	4.34047	5.47638
orange1.1t00060	10.37	10.2115	10.1309	8.27142	10.5636	7.24773
Cs4g03550	6.48642	4.8824	6.75272	8.19481	5.52427	8.61033
Cs5g04160	4.61643	5.58036	4.47986	8.10576	10.2522	13.6531
orange1.1t00200	8.85452	7.17646	7.3282	8.0986	6.85195	6.86628
orange1.1t02259	18.5647	12.7314	14.384	8.09757	17.3067	12.4467
Cs7g32390	7.46228	6.86502	6.48049	7.93673	10.1141	9.24102
Cs4g15950	7.57641	7.88655	9.44768	7.93038	14.4516	13.1507
Cs7g29820	9.01314	9.16223	7.80791	7.84968	7.26612	6.1262
Cs7g02550	7.81671	9.6956	8.35259	7.82978	6.98071	8.19626
Cs3g17260	35.4237	19.2982	22.4617	7.79816	7.9881	5.96148
Cs6g15200	3.28213	3.61359	3.9242	7.62994	10.2063	8.54368
orange1.1t03293	4.82806	3.80787	3.9242	7.55005	2.57922	2.25355
Cs5g05070	15.0886	14.0861	23.4966	7.54534	14.8216	15.4075
Cs3g08330	2.48427	2.21817	2.94343	7.49146	9.78049	8.70774
Cs7g02230	6.89811	7.78277	5.84385	7.42705	9.71242	9.17771
Cs5g33540	14.6998	12.2452	9.73507	7.39024	6.93566	4.70953
Cs7g03080	4.40692	3.42768	4.99399	7.38854	10.5007	10.7983
Cs1g03280	0.885583	0.368276	0.973146	7.21185	5.19684	6.20323
Cs7g06320	7.69596	12.4198	6.94859	7.19879	6.08255	3.29816
Cs5g18280	14.9682	15.84	19.071	7.18176	6.85052	5.61636
Cs1g04780	7.13348	8.54833	11.5114	7.16277	10.9122	9.95341
Cs8g02740	8.26205	7.82529	6.01806	7.16083	6.69355	9.56357
Cs4g01640	4.42236	4.58944	4.0052	7.06573	8.46688	7.65621
Cs7g17180	2.3491	2.44532	4.74927	7.05321	13.913	11.1692
Cs7g24910	8.57131	9.06411	11.2478	7.01168	11.8359	12.5143
Cs7g01290	6.57343	4.4736	5.2658	6.96859	29.7276	20.331
Cs3g10860	10.2289	11.3416	13.397	6.9604	18.3313	14.4663
Cs5g03650	1.59604	0.634869	0.33552	6.83785	2.50846	1.01157
Cs2g06220	9.00916	9.26133	9.25646	6.77059	3.86507	3.30127
Cs7g23080	21.8586	29.7745	31.316	6.65706	12.3599	11.5001
Cs1g24930	3.79643	2.92395	2.78617	6.6296	4.52783	5.78829
Cs9g16390	8.29984	6.89897	6.38053	6.6106	8.42873	5.20695
Cs3g09270	9.0354	6.53718	7.84995	6.59435	6.10323	4.66199
Cs8g16810	7.22534	6.7593	5.88808	6.53414	4.77234	4.81125
orange1.1t03159	0	0	0	6.49386	3.37448	4.08239
Cs6g13290	5.73204	5.82988	5.11463	6.44178	5.23125	4.77473
Cs5g19460	0.543337	0.198837	0.577954	6.4247	9.06845	8.07879
Cs2g26930	7.6749	8.13832	8.53323	6.40493	8.69326	9.29187
Cs2g06980	5.76713	5.97734	6.30585	6.29281	6.82101	6.65871
Cs1g16350	3.76696	3.31572	3.90289	6.19795	7.86056	10.4061
Cs8g05000	6.16596	4.31842	4.24549	6.14688	4.35301	3.73836
Cs2g16290	0.273411	0.393078	0.594881	6.09242	3.10622	2.47677
Cs6g17010	8.30819	10.2486	10.6821	6.02783	7.84165	8.35919
Cs5g27670	8.61524	9.5812	9.22094	5.96353	5.56526	5.28444
Cs6g15480	2.66708	3.75396	4.80318	5.87619	19.9514	12.9971
Cs7g12870	5.17926	6.43845	6.42364	5.79946	17.8075	12.8585
Cs1g03300	5.141	2.51046	2.25352	5.6301	0.758529	1.11766
Cs5g27440	8.60832	7.96835	9.38575	5.56022	7.3265	4.57148
Cs1g08720	12.6484	16.7145	12.9498	5.52702	6.37241	5.92794
Cs2g16420	4.83914	5.6789	4.51438	5.46743	4.89287	4.37291
Cs5g28563	11.1513	10.4228	9.20993	5.44735	5.39152	4.60281
Cs3g22220	8.33976	9.79646	9.30919	5.39554	9.37907	10.2703
Cs5g20350	0.0995738	0.0325353	0.0300903	5.35188	8.25302	8.13887
Cs4g12130	4.55544	3.49294	3.414	5.30498	5.89685	5.12275
Cs3g12190	3.22237	3.27277	3.14742	5.27272	6.35742	5.96258
Cs8g08600	10.2161	12.8587	9.6103	5.16772	9.72804	12.8435
Cs1g25610	8.50334	6.75663	7.03729	5.16655	3.89219	4.15031
Cs7g18400	8.1815	7.84332	9.07948	5.10698	5.05139	5.33211
Cs8g14710	6.80768	8.01874	9.34638	5.08192	13.7583	10.9826
Cs4g19480	18.1222	22.9432	22.5024	5.05925	2.83048	4.16466
Cs3g12210	4.07947	3.88424	4.61873	5.00203	6.80616	7.07307
Cs5g17870	20.0972	17.5157	20.713	4.99816	5.88456	5.21751
Cs7g04700	1.84224	1.5863	1.25751	4.92655	3.51438	3.31737
Cs7g13010	6.80471	5.51848	4.89872	4.89678	1.84948	2.21784
Cs5g34550	2.29949	2.44323	2.47959	4.89036	3.21216	4.7714
Cs4g18910	23.093	17.4505	11.6284	4.85691	1.77692	3.60805
Cs3g02020	1.38751	1.52848	1.29382	4.83856	6.55107	5.22167
Cs4g17160	3.169	2.14315	2.49433	4.76569	3.65357	4.33562
Cs3g16770	0.567763	0.247352	0.152509	4.73281	0.847014	0.295588
Cs6g12520	4.32681	5.0548	4.11979	4.65547	5.89182	6.74526
orange1.1t00602	4.84341	5.24076	6.14987	4.65092	4.66094	5.2676
Cs8g17960	3.70399	4.22304	3.61991	4.63289	1.70928	1.92837
Cs9g06390	4.85952	4.69957	4.47371	4.6328	5.5473	7.58203
orange1.1t01844	6.01408	6.36129	6.97835	4.61901	4.44954	3.89373
Cs9g02700	3.92346	3.4425	3.1838	4.5469	5.92246	5.42795
Cs6g10700	5.25264	8.89193	5.48752	4.50925	5.17959	5.23484
Cs9g17680	9.89825	12.902	10.7264	4.49896	3.36647	3.574
Cs5g26470	5.68678	5.9873	4.20076	4.45743	2.21884	2.10534
orange1.1t02421	2.57282	3.44722	2.36668	4.42102	3.07505	3.06643
Cs2g01690	5.20145	4.74591	5.21967	4.39571	4.35853	4.82836
orange1.1t04685	0.177569	0.162455	0.0858555	4.39419	3.13607	2.16322
orange1.1t00550	12.2489	6.19551	8.87921	4.37603	1.62573	1.6955
Cs5g28680	4.77327	4.83739	3.45568	4.34448	3.16358	2.52492
Cs5g19890	3.18884	3.16462	3.965	4.27665	5.64327	5.02331
orange1.1t00851	3.79674	3.32168	2.90348	4.26875	3.32913	2.8722
Cs5g19920	9.69969	10.4621	11.7493	4.25302	5.83152	4.38007
Cs6g09040	4.98756	4.32628	6.32617	4.08217	5.40533	4.4713
Cs2g15630	5.05193	6.27604	4.97341	4.07063	4.16341	4.93488
Cs6g09420	16.3716	18.8228	14.992	4.052	5.66642	5.0745
Cs1g21840	7.56005	6.602	6.47468	3.96695	2.64356	3.77705
Cs3g27350	5.37589	5.42845	6.32015	3.92513	5.12637	4.57007
Cs4g06140	1.72234	1.1568	1.5036	3.91075	2.49535	2.04244
Cs5g24240	0	0	0	3.89203	5.81559	4.65663
Cs1g15690	3.99178	4.13027	3.83817	3.84334	3.34195	2.582
Cs1g06930	4.86342	5.05029	4.7513	3.8419	5.19504	4.95992
Cs7g28700	2.75262	4.70458	3.62587	3.71449	9.3307	12.3831
orange1.1t00472	8.67848	8.26424	4.70856	3.71261	2.99399	2.73543
Cs5g17940	7.37561	6.17284	8.60255	3.69473	1.67054	1.34732
orange1.1t00419	4.64005	4.78097	3.50174	3.68371	5.35015	6.3396
orange1.1t03346	6.27153	6.87471	4.1083	3.66984	2.59093	5.51902
Cs8g18710	7.74761	7.43191	7.09681	3.66116	4.90389	5.41753
Cs2g21200	6.95561	6.38398	5.78359	3.64629	2.93797	3.32567
Cs3g07030	2.82911	3.41853	3.25842	3.64606	6.69843	6.36398
orange1.1t05128	1.08532	1.27073	0.437298	3.49394	2.40534	1.97763
Cs3g05740	0.655882	0.789191	0.692133	3.48559	3.35477	3.85909
Cs7g03640	2.37425	2.43216	3.27712	3.39505	3.67824	3.85856
Cs5g19570	1.65895	1.49637	1.10149	3.38816	3.4871	3.26008
orange1.1t04913	0.10354	0.466119	0.444997	3.32358	4.6815	2.67128
Cs4g18630	2.69069	0.446562	0.619506	3.29983	0	0.355764
Cs4g12760	10.6011	5.71811	6.0681	3.29737	1.79586	2.39454
orange1.1t04573	6.0078	5.61642	5.73649	3.29354	3.73805	2.70422
Cs9g14240	7.00954	7.3492	5.30718	3.19131	1.35244	1.04265
Cs4g04390	1.2709	0.996623	1.19057	3.18415	3.44558	3.67217
Cs3g21330	5.22506	3.3141	4.55114	3.1835	5.63461	6.84066
Cs1g21310	2.62807	2.51622	1.07122	3.1652	1.29403	0.875026
orange1.1t05760	3.11459	2.87344	3.32188	3.07725	4.9198	5.53221
Cs7g26290	0.358939	0.360866	0.300373	3.02987	2.48096	1.78245
orange1.1t04750	1.60666	1.91182	1.57974	3.02079	2.14233	1.61049
Cs6g18260	3.08041	3.28656	3.54618	2.98	2.20757	2.77105
orange1.1t04009	6.57582	3.8263	3.72931	2.92513	0.627991	0.539317
Cs1g24030	4.53914	4.53901	3.36938	2.91658	2.43844	3.63197
orange1.1t01843	0	0	0	2.88559	2.10851	1.81207
Cs5g23190	1.2736	0.934718	1.19606	2.83027	2.95457	3.17247
Cs6g16930	3.79109	3.88398	4.33123	2.80722	3.00609	3.43807
Cs4g19840	2.24442	2.51435	2.20429	2.74879	3.57024	3.68281
Cs4g11870	1.79511	1.2279	1.68316	2.72392	2.68572	3.33649
Cs4g03000	4.8879	8.835	5.15406	2.67838	4.0816	2.92373
orange1.1t00585	3.24534	3.52511	1.80239	2.62725	2.83094	2.21472
Cs5g08360	15.7921	21.0619	20.0194	2.61355	4.38533	5.22257
orange1.1t01222	8.90448	9.30526	8.26223	2.61348	2.06622	2.00137
Cs5g06680	4.36172	3.57195	3.754	2.53475	2.49478	2.8313
Cs1g19000	0.254064	0.11954	0.085989	2.51487	2.82344	2.60308
Cs3g09830	0.653453	1.17432	0.592403	2.42376	6.95987	2.50897
Cs6g07390	2.86987	2.45357	2.26919	2.41619	2.83033	2.47145
Cs3g21340	1.88115	1.07835	1.45607	2.32814	4.26071	4.70781
Cs3g09280	3.06374	3.3345	2.8467	2.25859	1.67786	0.908208
Cs7g04130	1.45212	1.57561	1.55656	2.23959	1.07531	0.627622
Cs6g14100	0.690754	0.325009	0.701365	2.19665	0.941716	2.0714
Cs3g25600	1.02065	0.137997	0.638136	2.16752	0.799697	1.64908
Cs7g14810	20.7148	24.7575	24.5746	2.14208	2.16948	1.33769
orange1.1t03892	3.01194	2.2737	3.38964	2.12242	2.60126	1.8925
orange1.1t03701	0	0.026871	0.0497034	2.11798	2.95156	2.48326
Cs5g20270	0	0	0	2.09948	2.2812	1.85006
Cs1g04180	2.35833	2.37593	3.56333	2.09058	1.87753	1.944
Cs7g04260	2.50744	3.08758	2.88061	2.08837	1.94764	2.93449
Cs2g02790	8.02532	9.27009	7.38271	2.07377	3.94763	4.5679
Cs2g14440	4.52764	4.24756	5.35534	2.06836	1.9795	2.50179
orange1.1t00294	1.01698	1.22424	1.26164	2.03778	1.74137	1.8113
orange1.1t00182	1.98493	1.013	1.53099	1.98978	0.878602	1.57469
Cs3g05770	0.416021	0.367386	0.530054	1.96408	2.91481	3.39516
Cs5g19470	1.43861	1.29763	1.22461	1.92852	2.06131	1.42409
Cs1g03100	1.46488	0.732043	2.23941	1.88152	0.97897	0.986952
Cs9g17700	2.7812	2.78934	2.38128	1.87071	1.28662	1.49822
Cs9g08110	0.640989	0.5236	0.484253	1.82427	1.0482	0.945513
Cs2g21150	3.60376	4.45468	4.51355	1.79887	1.86101	2.35088
Cs5g03130	1.79918	2.15554	0.906161	1.7628	0.038713	0.0780572
Cs1g20840	3.11385	1.72295	2.25285	1.70518	0.633816	0.615317
Cs1g22350	1.41601	1.73001	1.76124	1.70048	2.43747	1.82698
Cs9g18590	1.96036	1.37045	2.28695	1.68462	1.01234	1.66144
Cs9g19070	3.37564	5.20748	4.11379	1.67305	1.71463	1.67099
Cs1g22410	1.77366	1.6471	1.69258	1.65504	2.04076	1.9602
Cs2g03840	1.03394	0.810807	1.34978	1.57455	2.64833	2.58379
orange1.1t03694	0.795153	0.927331	1.41955	1.56157	2.88068	3.3882
Cs5g09410	3.3571	3.7436	1.89867	1.55192	0.477146	0.416898
Cs3g13790	2.36243	2.48199	2.11974	1.54649	0.919673	0.974476
orange1.1t00473	0.119717	0.0782336	0	1.5416	0.927338	1.24653
Cs9g17180	2.4683	2.15957	1.13426	1.53041	0.842742	0.849614
Cs3g23320	0.922851	1.1696	1.18312	1.50307	1.0109	0.990024
Cs7g12800	1.45343	1.0193	0.792727	1.429	2.39814	2.65762
orange1.1t04445	0.592579	0.60551	0.742335	1.41153	0.912473	0.751636
orange1.1t04682	0.223022	0.233188	1.56357	1.39848	2.25733	2.5544
Cs5g24220	3.50706	4.89708	6.232	1.37614	3.4364	3.49563
Cs8g03580	0.164736	0	0.929259	1.35273	1.53128	2.57294
Cs1g11880	0.944153	0.519574	0.48053	1.33543	0.205292	0.879603
orange1.1t05250	0.205273	0.134144	0.155079	1.32166	1.32506	0.854951
Cs3g12930	3.28158	2.60482	3.03211	1.30821	1.04695	1.55639
Cs5g01350	1.35028	1.31557	0.801246	1.29205	0.532479	0.485695
Cs6g17340	9.59068	8.51422	7.47339	1.28329	0.934472	1.60155
Cs5g29870	15.4229	16.1027	13.7141	1.25718	1.95298	1.81508
Cs9g10480	1.34848	0.881221	0.652	1.24572	1.81056	1.47429
Cs7g06120	2.17325	1.27528	0.643333	1.24158	0.274845	0.461809
orange1.1t04673	1.704	1.63055	1.52641	1.2266	1.68135	1.07723
Cs9g01750	2.34526	1.08184	1.90103	1.17402	2.62169	1.35026
orange1.1t00425	1.59041	4.78991	3.09261	1.16143	0.0714176	5.25599
Cs1g06220	6.10357	8.80248	6.21478	1.11102	2.26691	3.00544
Cs7g22270	0.0378448	0.0494624	0	1.05941	1.7589	0.827512
Cs7g11020	1.94991	3.41317	2.56743	1.05272	3.34451	2.10283
Cs5g28650	1.34019	1.03036	1.36586	1.02988	0.92278	1.61435
Cs6g19350	0.499455	0.456944	0.362234	1.00667	0.92852	0.884085
MW/TO: ‘Miyagawa Wase’ satsuma mandarin grafted on trifoliate orange
MW/ZQ: ‘Miyagawa Wase’ satsuma mandarin grafted on Zhique
Cs8g02740 is MYB308 gene.
